# Supplementary material for: Synovial membrane protein expression differs between juvenile idiopathic arthritis subtypes in early disease
Source: Arthritis Res Ther. 2014 Jan 13;16(1):R8. doi: 10.1186/ar4434 (PMC3979044; doi:10.1186/ar4434)
Supplement: Additional file 1: Table S1 — Peptide ion validation data from collision ion dissociation (CID) MS/MS mass spectrometry which correspond with Table 2. Peptide position in the matched protein, observed mass (m/z) and amino acid sequence are listed for each protein match found. [file ar4434-S1.xlsx]

## Sheet: Peaklist
Spot Number
	Mixture Total score: 179 Expect: 1.2e-011 Queries matched: 24
2	Components: 1. gi|114629705 PREDICTED: similar to 14-3-3 protein zeta/delta (Protein kinase C inhibitor protein 1) (KCIP-1)
		2. gi|149698420 PREDICTED: similar to annexin A5
	Observed	Mr(expt)	Mr(calc)	Delta	Start		End	Miss	Peptide	Peptide
	816.4047	815.3974	815.4137	-0.0163	12	-	18	0	1	K.LAEQAER.Y
	907.5130	906.5057	906.5174	-0.0117	42	-	49	0	1	R.NLLSVAYK.N
	932.4287	931.4214	931.4221	-0.0007	89	-	95	1	1	K.MKGDYYR.Y
	948.4188	947.4115	947.4171	-0.0055	89	-	95	1	1	K.MKGDYYR.Y + Oxidation (M)
	954.5349	953.5276	953.5334	-0.0058	194	-	201	0	2	K.FITIFGTR.S
	1001.5898	1000.5825	1000.5917	-0.0091	109	-	117	0	2	K.VLTEIIASR.T
	1014.5049	1013.4976	1013.5069	-0.0093	90	-	97	0	2	R.LYDAYELK.H
	1106.5480	1105.5407	1105.5767	-0.0360	277	-	285	0	2	R.SEIDLFNIR.K
	1108.5552	1107.5479	1107.5495	-0.0016	127	-	135	0	1	K.EMQPTHPIR.L
	1124.5469	1123.5396	1123.5444	-0.0048	127	-	135	0	1	K.EMQPTHPIR.L + Oxidation (M)
	1143.6757	1142.6684	1142.6845	-0.0161	80	-	89	0	2	K.LIVALMKPSR.L + Oxidation (M)
	1156.6328	1155.6255	1155.6797	-0.0542	152	-	161	0	2	R.MLVVLLQANR.D
	1189.6567	1188.6494	1188.6536	-0.0042	181	-	190	0	1	K.DSTLIMQLLR.D
	1205.6603	1204.6530	1204.6485	0.0045	181	-	190	0	1	K.DSTLIMQLLR.D + Oxidation (M)
	1236.6438	1235.6365	1235.6445	-0.0079	126	-	135	1	1	K.KEMQPTHPIR.L
	1252.6459	1251.6386	1251.6394	-0.0008	126	-	135	1	1	K.KEMQPTHPIR.L + Oxidation (M)
	1279.6527	1278.6454	1278.6455	-0.0001	96	-	107	1	1	R.YLAEVAAGDDKK.G
	1304.6824	1303.6751	1303.6329	0.0422	310	-	321	1	2	K.KALLLLCGGEDD.- + Carboxymethyl (C)
	1340.6166	1339.6093	1339.6044	0.0049	7	-	18	0	2	K.GTVTDFPGFDER.A
	1418.7059	1417.6986	1417.7275	-0.0289	290	-	301	1	2	R.KNFATSLYSMIK.S + Oxidation (M)
	1548.7188	1547.7115	1547.7063	0.0052	28	-	41	0	1	K.SVTEQGAELSNEER.N
	1704.8866	1703.8793	1703.8941	-0.0148	30	-	45	0	2	K.GLGTDEESILTLLTSR.S
	2040.9855	2039.9782	2039.9799	-0.0017	108	-	125	0	1	K.GIVDQSQQAYQEAFEISK.K
	2169.0703	2168.0630	2168.0749	-0.0119	108	-	126	1	1	K.GIVDQSQQAYQEAFEISKK.E
3	gi|29568111 Mass: 19814 Score: 52 Expect: 64 Queries matched: 8
	myosin regulatory light chain 9 isoform a [Homo sapiens]
	Observed	Mr(expt)	Mr(calc)	Delta	Start		End	Miss	Ions	Peptide
	1035.5021	1034.4948	1034.5066	-0.0118	125	-	133	0	---	R.ELLTTMGDR.F
	1228.5981	1227.5908	1227.6095	-0.0187	94	-	104	0	13	K.LNGTDPEDVIR.N
	1228.5981	1227.5908	1227.6095	-0.0187	94	-	104	0	---	K.LNGTDPEDVIR.N
	1237.5580	1236.5507	1236.5557	-0.0050	36	-	45	0	---	K.EAFNMIDQNR.D
	1237.5580	1236.5507	1236.5557	-0.0050	36	-	45	0	---	K.EAFNMIDQNR.D
	1246.5813	1245.5740	1245.5778	-0.0037	152	-	161	0	18	K.GNFNYVEFTR.I
	1246.5813	1245.5740	1245.5778	-0.0037	152	-	161	0	---	K.GNFNYVEFTR.I
	1433.5928	1432.5855	1432.5816	0.0039	134	-	144	0	---	R.FTDEEVDEMYR.E
5	gi|15277503 Mass: 40194 Score: 76 Expect: 0.0059 Queries matched: 9
	ACTB protein [Homo sapiens]
	Observed	Mr(expt)	Mr(calc)	Delta	Start		End	Miss	Ions	Peptide
	795.4650	794.4577	794.4650	-0.0073	314	-	320	0	22	K.IIAPPER.K
	923.5497	922.5424	922.5600	-0.0175	314	-	321	1	---	K.IIAPPERK.Y
	1132.5366	1131.5293	1131.5196	0.0097	182	-	191	0	23	R.GYSFTTTAER.E
	1132.5366	1131.5293	1131.5196	0.0097	182	-	191	0	---	R.GYSFTTTAER.E
	1515.7693	1514.7620	1514.7419	0.0202	70	-	80	0	---	K.IWHHTFYNELR.V
	1516.7139	1515.7066	1515.6953	0.0113	345	-	357	0	18	K.QEYDESGPSIVHR.K
	1516.7139	1515.7066	1515.6953	0.0113	345	-	357	0	---	K.QEYDESGPSIVHR.K
	1790.9022	1789.8949	1789.8846	0.0103	224	-	239	0	---	K.SYELPDGQVITIGNER.F
	1954.0629	1953.0556	1953.0571	-0.0014	81	-	98	0	---	R.VAPEEHPVLLTEAPLNPK.A
6					gi|15277503 Mass: 40194 Score: 176 Expect: 2.4e-011 Queries matched: 17
	ACTB protein [Homo sapiens]
	Observed	Mr(expt)	Mr(calc)	Delta	Start		End	Miss	Ions	Peptide
	795.4749	794.4676	794.4650	0.0026	314	-	320	0	25	K.IIAPPER.K
	800.5133	799.5060	799.5279	-0.0219	47	-	53	1	---	K.RGILTLK.Y
	923.5577	922.5504	922.5600	-0.0095	314	-	321	1	---	K.IIAPPERK.Y
	923.5577	922.5504	922.5600	-0.0095	314	-	321	1	---	K.IIAPPERK.Y
	998.4786	997.4713	997.4790	-0.0077	169	-	176	0	---	R.DLTDYLMK.I
	1132.5201	1131.5128	1131.5196	-0.0068	182	-	191	0	44	R.GYSFTTTAER.E
	1132.5201	1131.5128	1131.5196	-0.0068	182	-	191	0	---	R.GYSFTTTAER.E
	1161.5857	1160.5784	1160.6111	-0.0327	301	-	311	0	---	K.EITALAPSTMK.I
	1354.6091	1353.6018	1353.6160	-0.0142	36	-	47	1	---	K.DSYVGDEAQSKR.G
	1498.7212	1497.7139	1497.7513	-0.0374	301	-	313	1	---	K.EITALAPSTMKIK.I + Oxidation (M); Phospho (STY)
	1515.7441	1514.7368	1514.7419	-0.0050	70	-	80	0	---	K.IWHHTFYNELR.V
	1516.7073	1515.7000	1515.6953	0.0047	345	-	357	0	49	K.QEYDESGPSIVHR.K
	1516.7073	1515.7000	1515.6953	0.0047	345	-	357	0	---	K.QEYDESGPSIVHR.K
	1790.8878	1789.8805	1789.8846	-0.0041	224	-	239	0	---	K.SYELPDGQVITIGNER.F
	1790.8878	1789.8805	1789.8846	-0.0041	224	-	239	0	---	K.SYELPDGQVITIGNER.F
	1954.0581	1953.0508	1953.0571	-0.0062	81	-	98	0	---	R.VAPEEHPVLLTEAPLNPK.A
	2215.0596	2214.0523	2214.0626	-0.0103	277	-	297	0	---	K.DLYANTVLSGGTTMYPGIADR.M
7	gi|930064 Mass: 24109 Score: 94 Expect: 0.0037 Queries matched: 11
	fibrinogen gamma chain (partial) (212 AA) [Homo sapiens]
	Observed	Mr(expt)	Mr(calc)	Delta	Start		End	Miss	Peptide
	851.4327	850.4254	850.4337	-0.0083	159	-	164	0	K.NWIQYK.E
	880.4346	879.4273	879.4338	-0.0064	150	-	157	0	R.LDGSVDFK.K
	979.5299	978.5226	978.5287	-0.0060	158	-	164	1	K.KNWIQYK.E
	1008.5310	1007.5237	1007.5287	-0.0050	150	-	158	1	R.LDGSVDFKK.N
	1036.5372	1035.5299	1035.5349	-0.0049	149	-	157	1	K.RLDGSVDFK.K
	1226.6276	1225.6203	1225.6302	-0.0099	93	-	103	0	K.DTVQIHDITGK.D
	1293.7556	1292.7483	1292.7492	-0.0009	115	-	125	0	K.QSGLYFIKPLK.A
	1491.7518	1490.7445	1490.7365	0.0080	48	-	60	0	K.YEASILTHDSSIR.Y
	1513.7281	1512.7208	1512.7208	-0.0000	61	-	72	0	R.YLQEIYNSNNQK.I
	2207.0486	2206.0413	2206.0330	0.0083	165	-	184	0	K.EGFGHLSPTGTTEFWLGNEK.I
	2536.2700	2535.2627	2535.2526	0.0101	15	-	37	0	K.AIQLTYNPDESSKPNMIDAATLK.S + Oxidation (M)
8	gi|62897625 Mass: 41738 Score: 451 Expect: 7.7e-039 Queries matched: 23
	beta actin variant [Homo sapiens]
	Observed	Mr(expt)	Mr(calc)	Delta	Start		End	Miss	Ions	Peptide
	795.4827	794.4754	794.4650	0.0104	329	-	335	0	29	K.IIAPPER.K
	923.5637	922.5564	922.5600	-0.0035	329	-	336	1	17	K.IIAPPERK.Y
	923.5637	922.5564	922.5600	-0.0035	329	-	336	1	---	K.IIAPPERK.Y
	998.4781	997.4708	997.4790	-0.0082	184	-	191	0	---	R.DLTDYLMK.I
	1132.5220	1131.5147	1131.5196	-0.0049	197	-	206	0	63	R.GYSFTTTAER.E
	1132.5220	1131.5147	1131.5196	-0.0049	197	-	206	0	---	R.GYSFTTTAER.E
	1161.5979	1160.5906	1160.6111	-0.0205	316	-	326	0	---	K.EITALAPSTMK.I
	1498.7174	1497.7101	1497.7513	-0.0412	316	-	328	1	---	K.EITALAPSTMKIK.I + Oxidation (M); Phospho (STY)
	1515.7362	1514.7289	1514.7419	-0.0129	85	-	95	0	---	K.IWHHTFYNELR.V
	1516.7037	1515.6964	1515.6953	0.0011	360	-	372	0	80	K.QEYDESGPSIVHR.K
	1516.7037	1515.6964	1515.6953	0.0011	360	-	372	0	---	K.QEYDESGPSIVHR.K
	1790.8982	1789.8909	1789.8846	0.0063	239	-	254	0	88	K.SYELPDGQVITIGNER.F
	1790.8982	1789.8909	1789.8846	0.0063	239	-	254	0	---	K.SYELPDGQVITIGNER.F
	1954.0659	1953.0586	1953.0571	0.0016	96	-	113	0	107	R.VAPEEHPVLLTEAPLNPK.A
	1954.0659	1953.0586	1953.0571	0.0016	96	-	113	0	---	R.VAPEEHPVLLTEAPLNPK.A
	2215.0869	2214.0796	2214.0626	0.0170	292	-	312	0	---	K.DLYANTVLSGGTTMYPGIADR.M
	2295.1812	2294.1739	2294.2382	-0.0643	96	-	116	1	---	R.VAPEEHPVLLTEAPLNPKANR.E
	2343.1831	2342.1758	2342.1576	0.0182	291	-	312	1	---	R.KDLYANTVLSGGTTMYPGIADR.M
	2502.1572	2501.1499	2501.2042	-0.0543	292	-	314	1	---	K.DLYANTVLSGGTTMYPGIADRMR.K
	2682.3057	2681.2984	2681.2964	0.0020	337	-	359	0	---	K.YSVWIGGSILASLSTFQQMWISK.Q + Phospho (STY)
	2730.2986	2729.2913	2729.4250	-0.1337	336	-	359	1	---	R.KYSVWIGGSILASLSTFQQMWISK.Q
	2808.2981	2807.2908	2807.2880	0.0028	214	-	238	1	---	K.EKLCYVALDFEQEMATAASSSSLEK.S + Carboxymethyl (C)
	3183.6013	3182.5940	3182.6069	-0.0129	148	-	177	0	---	R.TTGIVMDSGDGVTHTVPIYEGYALPHAILR.L
10	gi|157881403 Mass: 41579 Score: 106 Expect: 5.6e-006 Queries matched: 14
	Chain A, The Structure Of Crystalline Profilin-Beta-Actin
	Observed	Mr(expt)	Mr(calc)	Delta	Start		End	Miss	Peptide
	800.5309	799.5236	799.5279	-0.0043	61	-	67	1	K.RGILTLK.Y
	923.5677	922.5604	922.5600	0.0005	328	-	335	1	K.IIAPPERK.Y
	998.4790	997.4717	997.4790	-0.0073	183	-	190	0	R.DLTDYLMK.I
	1132.5311	1131.5238	1131.5196	0.0042	196	-	205	0	R.GYSFTTTAER.E
	1161.6052	1160.5979	1160.6111	-0.0132	315	-	325	0	K.EITALAPSTMK.I
	1198.5243	1197.5170	1197.5149	0.0021	50	-	60	0	K.DSYVGDEAQSK.R
	1354.6326	1353.6253	1353.6160	0.0093	50	-	61	1	K.DSYVGDEAQSKR.G
	1515.7682	1514.7609	1514.7419	0.0191	84	-	94	0	K.IWHHTFYNELR.V
	1516.7400	1515.7327	1515.6953	0.0374	359	-	371	0	K.QEYDESGPSIVHR.K
	1629.8182	1628.8109	1628.8158	-0.0049	196	-	209	1	R.GYSFTTTAEREIVR.D
	1790.9198	1789.9125	1789.8846	0.0279	238	-	253	0	K.SYELPDGQVITIGNER.F
	1954.0657	1953.0584	1953.0571	0.0014	95	-	112	0	R.VAPEEHPVLLTEAPLNPK.A
	2215.0813	2214.0740	2214.0626	0.0114	291	-	311	0	K.DLYANTVLSGGTTMYPGIADR.M
	2295.2166	2294.2093	2294.2382	-0.0289	95	-	115	1	R.VAPEEHPVLLTEAPLNPKANR.E
11	gi|5453597 Mass: 32902 Score: 196 Expect: 2.4e-013 Queries matched: 17
	F-actin capping protein alpha-1 subunit [Homo sapiens]
	Observed	Mr(expt)	Mr(calc)	Delta	Start		End	Miss	Ions	Peptide
	713.4124	712.4051	712.4232	-0.0180	261	-	266	0	15	R.QLPVTR.T
	793.3784	792.3711	792.3667	0.0044	167	-	172	0	39	K.NFWNGR.W
	815.4589	814.4516	814.4449	0.0067	98	-	103	1	12	K.FDHLRK.E
	815.4589	814.4516	814.4449	0.0067	98	-	103	1	---	K.FDHLRK.E
	869.5369	868.5296	868.5243	0.0054	260	-	266	1	1	R.RQLPVTR.T
	869.5369	868.5296	868.5243	0.0054	260	-	266	1	---	R.RQLPVTR.T
	904.4753	903.4680	903.4814	-0.0134	267	-	273	1	---	R.TKIDWNK.I
	961.5031	960.4958	960.4876	0.0082	8	-	15	1	---	R.VSDEEKVR.I
	1197.7092	1196.7019	1196.6877	0.0142	38	-	47	0	18	R.LLLNNDNLLR.E
	1197.7092	1196.7019	1196.6877	0.0142	38	-	47	0	---	R.LLLNNDNLLR.E
	1542.7244	1541.7171	1541.6845	0.0326	104	-	118	0	---	K.EASDPQPEEADGGLK.S
	1562.6897	1561.6824	1561.6507	0.0317	134	-	146	0	---	K.DHYSNGFCTVYAK.T + Carboxymethyl (C)
	1570.9393	1569.9320	1569.9130	0.0190	179	-	193	0	---	K.FTITPPTAQVVGVLK.I
	1705.8649	1704.8576	1704.8166	0.0410	211	-	226	0	---	K.DVQDSLTVSNEAQTAK.E
	2029.0508	2028.0435	2028.0064	0.0371	194	-	210	0	---	K.IQVHYYEDGNVQLVSHK.D
	2089.0603	2088.0530	2088.0064	0.0466	20	-	37	0	---	K.FITHAPPGEFNEVFNDVR.L
	2245.1438	2244.1365	2244.0658	0.0707	67	-	86	0	---	K.IEGYEDQVLITEHGDLGNSR.F
12	gi|222144328 Mass: 17745 Score: 86 Expect: 0.024 Queries matched: 10
	myosin regulatory light chain MRCL2 isoform B [Homo sapiens]
	Observed	Mr(expt)	Mr(calc)	Delta	Start		End	Miss	Ions	Peptide
	1035.5115	1034.5042	1034.5066	-0.0024	107	-	115	0	---	R.ELLTTMGDR.F
	1228.5885	1227.5812	1227.6095	-0.0283	76	-	86	0	---	K.LNGTDPEDVIR.N
	1228.5885	1227.5812	1227.6095	-0.0283	76	-	86	0	---	K.LNGTDPEDVIR.N
	1237.5702	1236.5629	1236.5557	0.0072	18	-	27	0	---	K.EAFNMIDQNR.D
	1260.5984	1259.5911	1259.5934	-0.0023	134	-	143	0	17	K.GNFNYIEFTR.I
	1260.5984	1259.5911	1259.5934	-0.0023	134	-	143	0	---	K.GNFNYIEFTR.I
	1415.6312	1414.6239	1414.6252	-0.0013	116	-	126	0	39	R.FTDEEVDELYR.E
	1415.6312	1414.6239	1414.6252	-0.0013	116	-	126	0	---	R.FTDEEVDELYR.E
	1955.9482	1954.9409	1954.8441	0.0969	2	-	17	0	---	M.SSMFAMFDQSQIQEFK.E + 2 Oxidation (M)
	2003.9762	2002.9689	2002.9669	0.0020	28	-	45	1	---	R.DGFIDKEDLHDMLASLGK.N
14	gi|32189392 Mass: 21878 Score: 126 Expect: 2.4e-006 Queries matched: 13
	peroxiredoxin 2 isoform a [Homo sapiens]
	Observed	Mr(expt)	Mr(calc)	Delta	Start		End	Miss	Peptide
	862.4976	861.4903	861.4960	-0.0056	128	-	135	0	R.GLFIIDGK.G
	924.4405	923.4332	923.4348	-0.0016	120	-	127	0	K.TDEGIAYR.G
	972.5471	971.5398	971.5440	-0.0042	8	-	16	0	R.IGKPAPDFK.A
	978.5150	977.5077	977.5181	-0.0104	17	-	26	0	K.ATAVVDGAFK.E
	1023.5264	1022.5191	1022.5284	-0.0093	111	-	119	0	R.LSEDYGVLK.T
	1179.6396	1178.6323	1178.6295	0.0028	110	-	119	1	R.RLSEDYGVLK.T
	1211.6754	1210.6681	1210.6669	0.0012	140	-	150	0	R.QITVNDLPVGR.S
	1287.7760	1286.7687	1286.7710	-0.0023	128	-	139	1	R.GLFIIDGKGVLR.Q
	1334.7220	1333.7147	1333.7241	-0.0094	17	-	29	1	K.ATAVVDGAFKEVK.L
	1734.9854	1733.9781	1733.9675	0.0106	93	-	109	0	K.EGGLGPLNIPLLADVTR.R
	1863.0831	1862.0758	1862.0625	0.0134	92	-	109	1	R.KEGGLGPLNIPLLADVTR.R
	1891.0762	1890.0689	1890.0686	0.0003	93	-	110	1	K.EGGLGPLNIPLLADVTRR.L
	1928.9674	1927.9601	1927.9527	0.0075	111	-	127	1	R.LSEDYGVLKTDEGIAYR.G
15	gi|2781209 Mass: 36157 Score: 89 Expect: 0.011 Queries matched: 12
	Chain C, Crystal Structure Of Fibrinogen Fragment D
	Observed	Mr(expt)	Mr(calc)	Delta	Start		End	Miss	Peptide
	851.4281	850.4208	850.4337	-0.0129	120	-	125	0	K.NWIQYK.E
	925.4452	924.4379	924.4296	0.0083	2	-	8	0	K.MLEEIMK.Y + 2 Oxidation (M)
	1021.5400	1020.5327	1020.5347	-0.0020	1	-	8	1	-.KMLEEIMK.Y
	1034.5278	1033.5205	1033.5192	0.0013	180	-	188	1	K.VGPEADKYR.L
	1117.5234	1116.5161	1116.5199	-0.0038	161	-	169	0	R.VELEDWNGR.T
	1293.7466	1292.7393	1292.7492	-0.0099	76	-	86	0	K.QSGLYFIKPLK.A
	1491.7405	1490.7332	1490.7365	-0.0033	9	-	21	0	K.YEASILTHDSSIR.Y
	1513.7208	1512.7135	1512.7208	-0.0073	22	-	33	0	R.YLQEIYNSNNQK.I
	1545.7833	1544.7760	1544.8059	-0.0299	305	-	319	0	R.LTIGEGQQHHLGGAK.-
	1682.9579	1681.9506	1681.9515	-0.0009	146	-	160	0	K.IHLISTQSAIPYALR.V
	1893.8998	1892.8925	1892.9057	-0.0131	270	-	286	0	K.ASTPNGYDNGIIWATWK.T
	2207.0430	2206.0357	2206.0330	0.0027	126	-	145	0	K.EGFGHLSPTGTTEFWLGNEK.I
16	gi|930064 Mass: 24109 Score: 71 Expect: 0.75 Queries matched: 7
	fibrinogen gamma chain (partial) (212 AA) [Homo sapiens]
	Observed	Mr(expt)	Mr(calc)	Delta	Start		End	Miss	Peptide
	1117.5277	1116.5204	1116.5199	0.0005	200	-	208	0	R.VELEDWNGR.T
	1226.6283	1225.6210	1225.6302	-0.0092	93	-	103	0	K.DTVQIHDITGK.D
	1293.7582	1292.7509	1292.7492	0.0017	115	-	125	0	K.QSGLYFIKPLK.A
	1491.7520	1490.7447	1490.7365	0.0082	48	-	60	0	K.YEASILTHDSSIR.Y
	1513.7297	1512.7224	1512.7208	0.0016	61	-	72	0	R.YLQEIYNSNNQK.I
	1682.9648	1681.9575	1681.9515	0.0060	185	-	199	0	K.IHLISTQSAIPYALR.V
	2536.2668	2535.2595	2535.2526	0.0069	15	-	37	0	K.AIQLTYNPDESSKPNMIDAATLK.S + Oxidation (M)
17	gi|41350923 Mass: 108539 Score: 81 Expect: 0.073 Queries matched: 18
	Collagen, type VI, alpha 2 [Homo sapiens]
	Observed	Mr(expt)	Mr(calc)	Delta	Start		End	Miss	Peptide
	830.4344	829.4271	829.4406	-0.0134	180	-	186	1	R.AREEGIR.L
	848.4508	847.4435	847.4552	-0.0116	855	-	861	0	R.FVEQVAR.R
	972.4863	971.4790	971.4824	-0.0034	844	-	851	0	R.LGEQNFHK.A
	1004.5612	1003.5539	1003.5563	-0.0023	855	-	862	1	R.FVEQVARR.L
	1021.5397	1020.5324	1020.5352	-0.0028	121	-	129	0	K.NLQGISSFR.R
	1071.5068	1070.4995	1070.5105	-0.0109	868	-	876	1	R.RDDDPLNAR.V
	1074.5990	1073.5917	1073.5981	-0.0064	636	-	644	0	K.NFVINVVNR.L
	1076.6019	1075.5946	1075.6025	-0.0079	725	-	734	0	R.VFAVVITDGR.H
	1214.6744	1213.6671	1213.6819	-0.0147	187	-	197	0	R.LFAVAPNQNLK.E
	1301.6471	1300.6398	1300.6411	-0.0013	203	-	213	0	R.DIASTPHELYR.N
	1365.6509	1364.6436	1364.6433	0.0003	735	-	745	1	R.HDPRDDDLNLR.A
	1530.6959	1529.6886	1529.6786	0.0100	1001	-	1013	0	K.DYDSLAQPGFFDR.F
	1743.9070	1742.8997	1742.8991	0.0006	693	-	708	0	K.NLEWIAGGTWTPSALK.F
	2194.0354	2193.0281	2193.0126	0.0155	96	-	115	0	R.YGGLHFSDQVEVFSPPGSDR.A
	2283.1819	2282.1746	2282.0827	0.0919	499	-	521	1	R.GDSGQPGPKGDPGRPGFSYPGPR.G
	2312.0703	2311.0630	2311.0274	0.0356	214	-	233	0	R.NDYATMLPDSTEIDQDTINR.I
	2313.0793	2312.0720	2312.0861	-0.0141	994	-	1013	1	R.AAVFHEKDYDSLAQPGFFDR.F
	2328.0396	2327.0323	2327.0223	0.0100	214	-	233	0	R.NDYATMLPDSTEIDQDTINR.I + Oxidation (M)
18	gi|24987625 Mass: 35155 Score: 102 Expect: 0.00061 Queries matched: 14
	Chain C, Crystal Structure Of Recombinant Human Fibrinogen Fragment D
	Observed	Mr(expt)	Mr(calc)	Delta	Start		End	Miss	Peptide
	851.4373	850.4300	850.4337	-0.0037	112	-	117	0	K.NWIQYK.E
	979.5360	978.5287	978.5287	0.0001	111	-	117	1	K.KNWIQYK.E
	987.4855	986.4782	986.4644	0.0139	279	-	285	1	K.TRWYSMK.K + Oxidation (M)
	1008.5354	1007.5281	1007.5287	-0.0006	103	-	111	1	R.LDGSVDFKK.N
	1034.5355	1033.5282	1033.5192	0.0090	172	-	180	1	K.VGPEADKYR.L
	1117.5358	1116.5285	1116.5199	0.0086	153	-	161	0	R.VELEDWNGR.T
	1134.5221	1133.5148	1133.5063	0.0085	162	-	171	0	R.TSTADYAMFK.V
	1150.5087	1149.5014	1149.5012	0.0002	162	-	171	0	R.TSTADYAMFK.V + Oxidation (M)
	1293.7638	1292.7565	1292.7492	0.0073	68	-	78	0	K.QSGLYFIKPLK.A
	1491.7708	1490.7635	1490.7365	0.0270	1	-	13	0	-.YEASILTHDSSIR.Y
	1513.7490	1512.7417	1512.7208	0.0209	14	-	25	0	R.YLQEIYNSNNQK.I
	1682.9926	1681.9853	1681.9515	0.0338	138	-	152	0	K.IHLISTQSAIPYALR.V
	1893.9456	1892.9383	1892.9057	0.0327	262	-	278	0	K.ASTPNGYDNGIIWATWK.T
	2207.0935	2206.0862	2206.0330	0.0532	118	-	137	0	K.EGFGHLSPTGTTEFWLGNEK.I
23	gi|119571979 Mass: 103127 Score: 95 Expect: 0.0031 Queries matched: 16
	integrin, alpha 2b (platelet glycoprotein IIb of IIb/IIIa complex, antigen CD41), isoform CRA_a [Ho
	Observed	Mr(expt)	Mr(calc)	Delta	Start		End	Miss	Ions	Peptide
	881.5462	880.5389	880.5494	-0.0105	64	-	72	0	10	R.VAIVVGAPR.T
	881.5462	880.5389	880.5494	-0.0105	64	-	72	0	---	R.VAIVVGAPR.T
	915.4741	914.4668	914.4821	-0.0153	775	-	782	0	---	R.AEAQVELR.G
	1023.6417	1022.6344	1022.6488	-0.0143	766	-	774	0	---	K.IVLLDVPVR.A
	1023.6417	1022.6344	1022.6488	-0.0143	766	-	774	0	---	K.IVLLDVPVR.A
	1035.5946	1034.5873	1034.5913	-0.0039	359	-	366	0	30	R.VYLFLQPR.G
	1035.5946	1034.5873	1034.5913	-0.0039	359	-	366	0	---	R.VYLFLQPR.G
	1121.5503	1120.5430	1120.5512	-0.0082	693	-	702	0	18	R.ALSNVEGFER.L
	1121.5503	1120.5430	1120.5512	-0.0082	693	-	702	0	---	R.ALSNVEGFER.L
	1271.6821	1270.6748	1270.6881	-0.0133	533	-	543	0	---	K.LSLNAELQLDR.Q
	1331.6792	1330.6719	1330.6881	-0.0161	387	-	399	0	---	R.FGSAIAPLGDLDR.D
	1502.8236	1501.8163	1501.8252	-0.0089	418	-	431	0	---	R.GQVLVFLGQSEGLR.S
	1571.7347	1570.7274	1570.7384	-0.0110	572	-	584	0	---	K.HSPICHTTMAFLR.D + Carboxymethyl (C)
	1732.8335	1731.8262	1731.8427	-0.0165	783	-	799	0	---	R.GNSFPASLVVAAEEGER.E
	1779.8148	1778.8075	1778.8223	-0.0148	400	-	417	0	---	R.DGYNDIAVAAPYGGPSGR.G
	2022.1172	2021.1099	2021.1057	0.0042	367	-	386	0	---	R.GPHALGAPSLLLTGTQLYGR.F
24	gi|62088852 Mass: 182860 Score: 119 Expect: 1.2e-005 Queries matched: 27
	alpha 3 type VI collagen isoform 5 precursor variant [Homo sapiens]
	Observed	Mr(expt)	Mr(calc)	Delta	Start		End	Miss	Peptide
	805.4418	804.4345	804.4493	-0.0148	44	-	50	0	K.ALEFVAR.N
	823.4696	822.4623	822.4711	-0.0088	246	-	252	0	K.VGLEHLR.V
	983.6199	982.6126	982.6175	-0.0048	501	-	509	0	R.ALILVGLER.V
	993.5045	992.4972	992.4927	0.0045	178	-	185	0	R.DSFQEVLR.F
	999.5175	998.5102	998.5032	0.0070	126	-	133	0	R.ELPNIEER.I
	1018.5150	1017.5077	1017.5065	0.0012	516	-	523	0	R.LMHLEFGR.G + Oxidation (M)
	1030.5300	1029.5227	1029.4801	0.0426	1173	-	1181	0	R.QLDMSPDPK.A
	1037.5396	1036.5323	1036.5301	0.0022	314	-	323	0	K.IASNSATAFR.V
	1048.5465	1047.5392	1047.5349	0.0044	373	-	381	0	R.DQNVFVAQK.G
	1074.6033	1073.5960	1073.5618	0.0342	1604	-	1613	0	K.SQPPPPQPAR.S
	1170.5236	1169.5163	1169.5651	-0.0488	524	-	532	0	R.GFMYDRPLR.L + Oxidation (M)
	1212.6166	1211.6093	1211.6047	0.0047	253	-	263	0	R.VNHFVPEAGSR.L
	1229.6884	1228.6811	1228.7179	-0.0368	268	-	279	0	R.VPQIAFVITGGK.S
	1258.6577	1257.6504	1257.6425	0.0079	490	-	500	1	R.ASENLRQEGVR.A
	1348.7281	1347.7208	1347.7146	0.0062	382	-	393	1	K.GFESKVDAILNR.I
	1431.7371	1430.7298	1430.7153	0.0145	123	-	133	1	R.EFRELPNIEER.I
	1483.7091	1482.7018	1482.7136	-0.0118	1009	-	1021	0	K.QQSLETAMSFVAR.N + Oxidation (M)
	1491.7456	1490.7383	1490.6718	0.0665	394	-	406	1	R.ISQMHRVSCSGGR.S + Carboxymethyl (C); Oxidation (M)
	1530.7687	1529.7614	1529.7726	-0.0111	444	-	456	0	R.SQHPYVLTEDTLK.V
	1631.8438	1630.8365	1630.8162	0.0203	280	-	294	0	K.SVEDAQDVSLALTQR.G
	1673.9478	1672.9405	1672.9511	-0.0106	61	-	76	0	R.IEDGVPQHLVLVLGGK.S
	1707.9023	1706.8950	1706.8838	0.0112	970	-	984	0	R.VAVVTYNNEVTTEIR.F
	1742.0046	1740.9973	1740.9886	0.0087	264	-	279	1	R.LDQRVPQIAFVITGGK.S
	1785.9139	1784.9066	1784.9017	0.0050	102	-	116	1	R.NIDRTELQTITNDPR.L
	1791.8201	1790.8128	1790.8720	-0.0592	896	-	911	1	R.GDSIDQCALIQSIKDK.C + Carboxymethyl (C)
	1950.9777	1949.9704	1949.9595	0.0109	472	-	489	0	K.VVIHFTDGADGDLADLHR.A
	2009.0038	2007.9965	2007.9861	0.0105	305	-	323	1	R.NIDSEEVGKIASNSATAFR.V
27	gi|4758638 Mass: 25019 Score: 348 Expect: 1.5e-028 Queries matched: 18
	peroxiredoxin 6 [Homo sapiens]
	Observed	Mr(expt)	Mr(calc)	Delta	Start		End	Miss	Ions	Peptide
	731.3789	730.3716	730.3796	-0.0079	126	-	132	0	17	K.GMPVTAR.V
	775.4269	774.4196	774.4276	-0.0079	57	-	63	0	20	K.LAPEFAK.R
	906.4698	905.4625	905.4606	0.0019	156	-	162	0	43	R.NFDEILR.V
	906.4698	905.4625	905.4606	0.0019	156	-	162	0	---	R.NFDEILR.V
	915.4832	914.4759	914.4861	-0.0102	175	-	182	0	---	R.VATPVDWK.D
	1007.5493	1006.5420	1006.5487	-0.0067	133	-	141	0	---	R.VVFVFGPDK.K
	1045.5536	1044.5463	1044.5967	-0.0504	54	-	63	1	---	R.AAKLAPEFAK.R
	1085.5955	1084.5882	1084.5917	-0.0035	98	-	106	0	78	K.LPFPIIDDR.N
	1085.5955	1084.5882	1084.5917	-0.0035	98	-	106	0	---	K.LPFPIIDDR.N
	1135.6376	1134.6303	1134.6437	-0.0133	133	-	142	1	52	R.VVFVFGPDKK.L
	1135.6376	1134.6303	1134.6437	-0.0133	133	-	142	1	---	R.VVFVFGPDKK.L
	1191.6680	1190.6607	1190.6659	-0.0052	145	-	155	0	43	K.LSILYPATTGR.N
	1191.6680	1190.6607	1190.6659	-0.0052	145	-	155	0	---	K.LSILYPATTGR.N
	1200.6979	1199.6906	1199.7125	-0.0219	163	-	173	0	---	R.VVISLQLTAEK.R
	1356.8019	1355.7946	1355.8136	-0.0190	163	-	174	1	---	R.VVISLQLTAEKR.V
	1829.8407	1828.8334	1828.8764	-0.0430	183	-	199	0	---	K.DGDSVMVLPTIPEEEAK.K
	1897.0199	1896.0126	1895.9992	0.0134	68	-	84	0	---	K.LIALSIDSVEDHLAWSK.D
	2098.1047	2097.0974	2097.0854	0.0121	2	-	22	0	---	M.PGGLLLGDVAPNFEANTTVGR.I
28	gi|17389815 Mass: 26625 Score: 111 Expect: 7.7e-005 Queries matched: 15
	Triosephosphate isomerase 1 [Homo sapiens]
	Observed	Mr(expt)	Mr(calc)	Delta	Start		End	Miss	Ions	Peptide
	850.4621	849.4548	849.4596	-0.0048	143	-	149	0	---	K.VVFEQTK.V
	954.4742	953.4669	953.4759	-0.0090	7	-	14	0	---	K.FFVGGNWK.M
	1082.5581	1081.5508	1081.5708	-0.0200	6	-	14	1	---	R.KFFVGGNWK.M
	1234.6085	1233.6012	1233.5949	0.0063	195	-	206	0	---	K.SNVSDAVAQSTR.I
	1326.6483	1325.6410	1325.6016	0.0394	150	-	160	1	---	K.VIADNAKDWSK.V + Phospho (STY)
	1458.7053	1457.6980	1457.7150	-0.0170	101	-	113	0	18	R.HVFGESDELIGQK.V
	1458.7053	1457.6980	1457.7150	-0.0170	101	-	113	0	---	R.HVFGESDELIGQK.V
	1466.7106	1465.7033	1465.7161	-0.0128	176	-	188	0	36	K.TATPQQAQEVHEK.L
	1466.7106	1465.7033	1465.7161	-0.0128	176	-	188	0	---	K.TATPQQAQEVHEK.L
	1574.7998	1573.7925	1573.7153	0.0772	20	-	33	0	---	K.QSLGELIGTLNAAK.V + 2 Phospho (STY)
	1602.8408	1601.8335	1601.8817	-0.0481	161	-	175	0	---	K.VVLAYEPVWAIGTGK.T
	1614.8163	1613.8090	1613.8161	-0.0071	100	-	113	1	---	R.RHVFGESDELIGQK.V
	1621.8113	1620.8040	1620.8181	-0.0140	70	-	85	0	---	K.VTNGAFTGEISPGMIK.D
	1622.7886	1621.7813	1621.8440	-0.0626	19	-	33	1	---	R.KQSLGELIGTLNAAK.V + Phospho (STY)
	2273.0273	2272.0200	2272.0122	0.0078	34	-	53	0	---	K.VPADTEVVCAPPTAYIDFAR.Q + Carboxymethyl (C); Phospho (STY)
29	gi|119626073 Mass: 26233 Score: 59 Expect: 12 Queries matched: 7
	albumin, isoform CRA_j [Homo sapiens]
	Observed	Mr(expt)	Mr(calc)	Delta	Start		End	Miss	Peptide
	927.4872	926.4799	926.4861	-0.0062	162	-	168	0	K.YLYEIAR.R
	940.4410	939.4337	939.4410	-0.0073	131	-	138	0	K.DDNPNLPR.L
	1017.5325	1016.5252	1016.5291	-0.0038	89	-	97	0	K.SLHTLFGDK.L
	1055.5750	1054.5677	1054.5811	-0.0134	161	-	168	1	K.KYLYEIAR.R
	1074.5354	1073.5281	1073.5353	-0.0071	206	-	214	1	K.LDELRDEGK.A
	1149.6061	1148.5988	1148.6077	-0.0089	66	-	75	0	K.LVNEVTEFAK.T
	1226.5977	1225.5904	1225.5978	-0.0074	35	-	44	1	R.FKDLGEENFK.A
30	gi|62897681 Mass: 46890 Score: 236 Expect: 2.4e-017 Queries matched: 19
	calreticulin precursor variant [Homo sapiens]
	Observed	Mr(expt)	Mr(calc)	Delta	Start		End	Miss	Ions	Peptide
	772.3931	771.3858	771.4027	-0.0169	262	-	267	0	37	K.GEWKPR.Q
	804.3765	803.3692	803.3409	0.0283	350	-	355	0	---	K.QDEEQR.L
	818.4002	817.3929	817.4082	-0.0153	31	-	37	1	---	K.HKSDFGK.F
	927.5381	926.5308	926.4974	0.0334	26	-	32	1	---	R.WIESKHK.S
	975.4776	974.4703	974.4781	-0.0078	54	-	62	0	19	K.GLQTSQDAR.F
	975.4776	974.4703	974.4781	-0.0078	54	-	62	0	---	K.GLQTSQDAR.F
	992.4512	991.4439	991.4611	-0.0171	268	-	275	0	---	R.QIDNPDYK.G
	1019.5345	1018.5272	1018.5600	-0.0327	133	-	140	0	54	K.VHVIFNYK.G
	1019.5345	1018.5272	1018.5600	-0.0327	133	-	140	0	---	K.VHVIFNYK.G
	1045.5623	1044.5550	1044.5200	0.0351	350	-	357	1	---	K.QDEEQRLK.E
	1047.4773	1046.4700	1046.4628	0.0072	348	-	355	1	35	K.DKQDEEQR.L
	1047.4773	1046.4700	1046.4628	0.0072	348	-	355	1	---	K.DKQDEEQR.L
	1130.4886	1129.4813	1129.4927	-0.0114	45	-	53	1	---	K.FYGDEEKDK.G
	1219.6843	1218.6770	1218.6972	-0.0202	77	-	87	0	---	K.GQTLVVQFTVK.H
	1410.6115	1409.6042	1409.6211	-0.0169	14	-	25	0	39	K.EQFLDGDGWTSR.W
	1410.6115	1409.6042	1409.6211	-0.0169	14	-	25	0	---	K.EQFLDGDGWTSR.W
	1607.7513	1606.7440	1606.7667	-0.0227	63	-	76	0	---	R.FYALSASFEPFSNK.G
	1765.7502	1764.7429	1764.7048	0.0381	38	-	51	1	---	K.FVLSSGKFYGDEEK.D + 2 Phospho (STY)
	1800.8341	1799.8268	1799.8326	-0.0058	197	-	211	1	---	K.IKDPDASKPEDWDER.A
31	gi|70906435 Mass: 55892 Score: 93 Expect: 0.0048 Queries matched: 21
	fibrinogen, beta chain preproprotein [Homo sapiens]
	Observed	Mr(expt)	Mr(calc)	Delta	Start		End	Miss	Ions	Peptide
	822.4361	821.4288	821.4508	-0.0219	45	-	51	0	13	R.GHRPLDK.K
	822.4361	821.4288	821.4508	-0.0219	45	-	51	0	---	R.GHRPLDK.K
	836.4105	835.4032	835.4228	-0.0196	295	-	300	1	---	R.KWDPYK.Q
	844.4879	843.4806	843.4814	-0.0008	200	-	206	0	5	R.SILENLR.S
	844.4879	843.4806	843.4814	-0.0008	200	-	206	0	---	R.SILENLR.S
	851.4460	850.4387	850.4548	-0.0161	368	-	374	0	---	K.YQISVNK.Y
	886.4138	885.4065	885.3803	0.0262	472	-	478	0	---	K.GSWYSMR.K
	980.4229	979.4156	979.4359	-0.0203	286	-	294	0	19	R.QDGSVDFGR.K
	980.4229	979.4156	979.4359	-0.0203	286	-	294	0	---	R.QDGSVDFGR.K
	997.4172	996.4099	996.4195	-0.0096	437	-	445	0	---	R.CHAANPNGR.Y + Carboxymethyl (C)
	1032.5463	1031.5390	1031.5552	-0.0162	484	-	491	0	---	K.IRPFFPQQ.-
	1032.5463	1031.5390	1031.5552	-0.0162	484	-	491	0	---	K.IRPFFPQQ.-
	1037.4476	1036.4403	1036.4800	-0.0397	4	-	11	0	---	R.MVSWSFHK.L + Oxidation (M)
	1094.4738	1093.4665	1093.4416	0.0250	472	-	479	1	---	K.GSWYSMRK.M + Phospho (STY)
	1239.5095	1238.5022	1238.5104	-0.0082	427	-	436	0	---	K.EDGGGWWYNR.C
	1275.5496	1274.5423	1274.5527	-0.0104	411	-	421	0	---	R.DNDGWLTSDPR.K
	1308.6044	1307.5971	1307.6105	-0.0134	301	-	313	0	---	K.QGFGNVATNTDGK.N
	1535.7050	1534.6977	1534.7164	-0.0187	354	-	367	0	---	K.AHYGGFTVQNEANK.Y
	1768.7839	1767.7766	1767.7798	-0.0032	164	-	178	0	---	K.DNENVVNEYSSELEK.H
	1951.0037	1949.9964	1949.9959	0.0006	54	-	72	0	---	R.EEAPSLRPAPPPISGGGYR.A
	2127.0972	2126.0899	2126.0756	0.0143	179	-	196	0	---	K.HQLYIDETVNSNIPTNLR.V
